# Supplementary material for: Matrix Effect of Diverse Biological Samples Extracted with Different Extraction Ratios on the Detection of β-N-Methylamino-L-Alanine by Two Common LC-MS/MS Analysis Methods
Source: Toxins (Basel). 2022 Jun 2;14(6):387. doi: 10.3390/toxins14060387 (PMC9230712; doi:10.3390/toxins14060387)
Supplement: Supplementary file 1 [file toxins-14-00387-s001.zip]

Archive with 1 entries (1 files):
- toxins-1738060-supplementary.pdf
